# Supplementary material for: Occurrence of No-Harm Incidents and Adverse Events in Hospitalized Patients with Ischemic Stroke or TIA: A Cohort Study Using Trigger Tool Methodology
Source: Int J Environ Res Public Health. 2022 Feb 27;19(5):2796. doi: 10.3390/ijerph19052796 (PMC8910044; doi:10.3390/ijerph19052796)
Supplement: Supplementary file 1 [file ijerph-19-02796-s001.zip]

Archive with 1 entries (1 files):
- ijerph-1571923-supplementary.pdf
